# Supplementary material for: Taurine Protects Doxorubicin-Induced Hepatotoxicity via Its Membrane-Stabilizing Effect in Rats
Source: Life (Basel). 2023 Oct 9;13(10):2031. doi: 10.3390/life13102031 (PMC10608465; doi:10.3390/life13102031)
Supplement: Supplementary file 1 [file life-13-02031-s001.zip]

Archive with 1 entries (1 files):
- life-2613455-supplementary.pdf
